# Supplementary material for: White Tea Intake Abrogates Markers of Streptozotocin-Induced Prediabetes Oxidative Stress in Rat Lungs’
Source: Molecules. 2021 Jun 25;26(13):3894. doi: 10.3390/molecules26133894 (PMC8271685; doi:10.3390/molecules26133894)
Supplement: Supplementary file 1 [file molecules-26-03894-s001.zip]

Archive with 1 entries (1 files):
- molecules-1240212-supplementary.pdf
